# Supplementary material for: A Slow-Digesting Carbohydrate Diet during Rat Pregnancy Protects Offspring from Non-Alcoholic Fatty Liver Disease Risk through the Modulation of the Carbohydrate-Response Element and Sterol Regulatory Element Binding Proteins
Source: Nutrients. 2019 Apr 14;11(4):844. doi: 10.3390/nu11040844 (PMC6521114; doi:10.3390/nu11040844)
Supplement: Supplementary file 1 [file nutrients-11-00844-s001.zip]

Archive with 3 entries (2 files):
- nutrients-454319-supplememtary/
- nutrients-454319-supplememtary/Supplemental Figures.pdf
- nutrients-454319-supplememtary/Supplemental Tables.pdf
